# Supplementary material for: Enzymatic Synthesis of Novel Vitexin Glucosides
Source: Molecules. 2021 Oct 16;26(20):6274. doi: 10.3390/molecules26206274 (PMC8539612; doi:10.3390/molecules26206274)
Supplement: Supplementary file 1 [file molecules-26-06274-s001.zip]

Archive with 1 entries (1 files):
- molecules-1405085-supplementary.pdf
